# Supplementary material for: Photosynthetic Pigment and Carbohydrate Profiling of Fucus vesiculosus from an Iberian Coastal Lagoon
Source: Plants (Basel). 2023 Mar 15;12(6):1324. doi: 10.3390/plants12061324 (PMC10057128; doi:10.3390/plants12061324)
Supplement: Supplementary file 1 [file plants-12-01324-s001.zip]

Archive with 1 entries (1 files):
- plants-2280262-supplementary.xlsx
