# Supplementary material for: Photosynthetic Pigment and Carbohydrate Profiling of Fucus vesiculosus from an Iberian Coastal Lagoon
Source: Plants (Basel). 2023 Mar 15;12(6):1324. doi: 10.3390/plants12061324 (PMC10057128; doi:10.3390/plants12061324)
Supplement: Supplementary file 1 [file plants-12-01324-s001.zip › plants-2280262-supplementary.xlsx]

## Sheet: Description
Supplementary material of the article: Photosynthetic pigment and carbohydrate profiling of Fucus vesiculosus from natural populations of Ria de Aveiro, Portugal. Raw data.
Worksheet one: Maximum quantum yield (Fv/Fm) of Photosystem II in reproductive and vegetative tissue on Fucus vesiculosus of Ria de Aveiro.
Worksheet two: Neutral sugars and uronic acids concentrations on Fucus vesiculosus of Ria de Aveiro. Concentrations are represented in mg g-1 of dry weight.
Worksheet three: Photosynthetic pigments concentrations on Fucus vesiculosus of Ria de Aveiro. Concentrations are represented in mg g-1 of dry weight.

## Sheet: One
Locations	Replicate	Tissue	FvFm
Port of Aveiro	1	Vegetative	0.746
Port of Aveiro	1	Reprodutive	0.691
Port of Aveiro	2	Vegetative	0.734
Port of Aveiro	2	Reprodutive	0.686
Port of Aveiro	3	Vegetative	0.753
Port of Aveiro	3	Reprodutive	0.738
Port of Aveiro	4	Vegetative	0.704
Port of Aveiro	4	Reprodutive	0.715
Port of Aveiro	5	Vegetative	0.682
Port of Aveiro	5	Reprodutive	0.65
Marginal	1	Vegetative	0.702
Marginal	1	Reprodutive	0.641
Marginal	2	Vegetative	0.706
Marginal	2	Reprodutive	0.725
Marginal	3	Vegetative	0.63
Marginal	3	Reprodutive	0.698
Marginal	4	Vegetative	0.695
Marginal	4	Reprodutive	0.702
Marginal	5	Vegetative	0.708
Marginal	5	Reprodutive	0.729
A25	1	Vegetative	0.745
A25	1	Reprodutive	0.749
A25	2	Vegetative	0.738
A25	2	Reprodutive	0.717
A25	3	Vegetative	0.748
A25	3	Reprodutive	0.73
A25	4	Vegetative	0.736
A25	4	Reprodutive	0.714
A25	5	Vegetative	0.739
A25	5	Reprodutive	0.714
Gafanha de Aquem	1	Vegetative	0.714
Gafanha de Aquem	1	Reprodutive	0.714
Gafanha de Aquem	2	Vegetative	0.672
Gafanha de Aquem	2	Reprodutive	0.708
Gafanha de Aquem	3	Vegetative	0.714
Gafanha de Aquem	3	Reprodutive	0.705
Gafanha de Aquem	4	Vegetative	0.712
Gafanha de Aquem	4	Reprodutive	0.706
Gafanha de Aquem	5	Vegetative	0.706
Gafanha de Aquem	5	Reprodutive	0.707
Vista Alegre	1	Vegetative	0.71
Vista Alegre	1	Reprodutive	0.715
Vista Alegre	2	Vegetative	0.741
Vista Alegre	2	Reprodutive	0.729
Vista Alegre	3	Vegetative	0.736
Vista Alegre	3	Reprodutive	0.721
Vista Alegre	4	Vegetative	0.697
Vista Alegre	4	Reprodutive	0.731
Vista Alegre	5	Vegetative	0.732
Vista Alegre	5	Reprodutive	0.728
N109	1	Vegetative	0.727
N109	1	Reprodutive	0.687
N109	2	Vegetative	0.753
N109	2	Reprodutive	0.775
N109	3	Vegetative	0.726
N109	3	Reprodutive	0.727
N109	4	Vegetative	0.713
N109	4	Reprodutive	0.78
N109	5	Vegetative	0.741
N109	5	Reprodutive	0.724

## Sheet: Two
Locations	Replicate	Rhamnose	Fucose	Ribose	Arabinose	Xylose	Mannose	Galactose	Glucose	Uronic Acids
Port of Aveiro	1	0.957441	77.0503	2.08697	2.01224	6.67938	90.2628	13.8412	35.7569	241.522
Port of Aveiro	2	0.344723	66.4712	0.407233	0	6.87213	69.7154	11.695	47.013	269.121
Port of Aveiro	3	1.20202	61.8159	0.691441	0.655247	5.66505	108.589	9.1438	58.773	195.293
Port of Aveiro	4	0.804221	59.4762	0.494119	0.269115	5.50137	102.455	8.3842	47.7703	151.17
Port of Aveiro	5	1.38432	58.0098	0.733994	0.692074	5.43375	93.497	10.098	55.2282	124.452
Marginal	1	0.299828	51.7507	0.571464	0.66388	5.45321	107.984	8.83413	49.5454	223.299
Marginal	2	1.46281	50.3684	0.680508	0.845714	8.73805	115.574	13.2512	42.346	142.365
Marginal	3	2.05223	62.4151	0.802833	1.25872	7.22835	96.9927	12.2364	47.9085	188.999
Marginal	4	0.291325	62.6433	0.579973	0.66117	4.92275	80.5883	8.94869	40.9296	141.739
Marginal	5	0.387761	48.8373	0.712304	0.58447	4.48017	91.9921	12.5024	32.424	217.082
A25	1	1.73057	56.6161	0.587204	0.205901	4.08519	77.2941	10.1264	30.8158	159.881
A25	2	0.702698	48.6997	0.668617	0.356626	4.83259	115.446	10.3623	50.524	176.714
A25	3	0.980211	70.5931	0	0	0	93.6639	6.50815	35.0334	168.078
A25	4	1.32118	61.0236	0.690074	0	5.07787	107.232	12.3801	46.3493	158
A25	5	1.51439	59.6966	0.211208	0	4.71135	107.558	10.6244	49.4925	111.856
Gafanha de Aquem	1	1.67337	65.2743	1.89351	2.00142	6.78767	140.749	13.3872	44.6736	148.966
Gafanha de Aquem	2	2.81471	62.6975	0.657253	1.14188	9.68963	110.328	13.568	52.4182	202.75
Gafanha de Aquem	3	0.117567	64.4157	0.453237	0.798467	9.24699	111.392	14.1736	46.6202	193.21
Gafanha de Aquem	4	0.210224	83.8071	0.480743	0.429155	6.57256	113.84	16.9804	44.748	210.904
Gafanha de Aquem	5	0.490441	67.0857	0.271326	0.376586	6.44792	144.709	14.9266	52.0413	207.067
Vista Alegre	1	1.29517	76.1066	0.591046	0.141651	6.65198	130.559	14.2868	40.7933	239.098
Vista Alegre	2	0.390864	49.7874	0.192363	0.195484	7.08414	118.612	17.5808	49.7919	219.887
Vista Alegre	3	0.596037	42.0001	0.411088	0.386839	5.21869	79.483	11.2561	35.845	180.277
Vista Alegre	4	1.7889	59.1554	0.998875	0.62999	6.69055	113.536	16.9237	53.9366	224.266
Vista Alegre	5	0.749539	47.4227	0.443882	0.643124	5.68174	80.2623	11.6433	29.8675	185.592
N109	1	0.0731519	65.5289	0.497846	0.570197	4.5705	98.2203	11.8569	53.879	206.996
N109	2	0.289586	45.0184	0.578757	0.348686	4.38227	82.7255	9.68301	29.3844	204.877
N109	3	0.398651	77.6184	0.301252	0.386433	5.03905	138.767	13.5917	44.9033	218.326
N109	4	1.25551	54.2199	0.693374	0.64937	6.11264	87.5579	11.1333	42.8306	224.062
N109	5	0.261213	65.516	0.203919	0.173722	5.69937	91.8524	8.9847	35.8061	157.551

## Sheet: Three
Locations	Replicate	Chlorophyll c	Fucoxanthin	Violaxanthin	Antheraxanthin	Zeaxanthin	Chlorophyll a	β,β-carotene
Port of Aveiro	1	0.0895809	0.521769	0.148463	0.0164092	0.043548	1.48093	0.0633863
Port of Aveiro	2	0.0843907	0.491561	0.143273	0.0195262	0.0364278	1.31198	0.0455131
Port of Aveiro	3	0.0896805	0.52161	0.190698	0.0234101	0.0226902	1.38667	0.0529123
Port of Aveiro	4	0.118471	0.70321	0.195522	0.0136944	0.0558027	1.72859	0.0716921
Port of Aveiro	5	0.15243	0.90636	0.2773	0.0350733	0.0203604	2.27375	0.106077
Marginal	1	0.0610447	0.38487	0.123466	0.0189503	0.0346725	1.088	0.0472479
Marginal	2	0.0859051	0.574978	0.274141	0.0107676	0.0157974	1.98426	0.084468
Marginal	3	0.0732892	0.455309	0.187405	0.0176185	0.0244181	1.45	0.0596386
Marginal	4	0.0877977	0.527641	0.202657	0.0307009	0.0232796	1.45251	0.0430571
Marginal	5	0.0957229	0.602295	0.240441	0.0221785	0.0152681	1.77721	0.0763714
A25	1	0.0935468	0.565655	0.164848	0.0174261	0.0267853	1.44324	0.0325674
A25	2	0.0730541	0.434052	0.150189	0.0161412	0.017533	1.2082	0.0565944
A25	3	0.062486	0.428474	0.174203	0.0136503	0.00579038	1.311	0.0384572
A25	4	0.0990964	0.616577	0.219914	0.0307678	0.0154103	1.72483	0.0705315
A25	5	0.113682	0.717176	0.239681	0.0343425	0.0192261	1.88124	0.0735242
Gafanha de Aquem	1	0.0581664	0.380857	0.165534	0.0137081	0.0207251	1.39894	0.0582742
Gafanha de Aquem	2	0.0938074	0.582404	0.221081	0.0207788	0.0232653	1.58743	0.071478
Gafanha de Aquem	3	0.113358	0.780411	0.342284	0.0142527	0.0121503	1.40642	0.0883385
Gafanha de Aquem	4	0.074372	0.627936	0.197407	0.0180286	0.00884495	1.42845	0.060197
Gafanha de Aquem	5	0.0681103	0.405134	0.14681	0.012968	0.00928396	1.2188	0.0579969
Vista Alegre	1	0.132413	0.794304	0.223424	0.0174323	0.0104886	1.85852	0.0824761
Vista Alegre	2	0.102946	0.614532	0.213424	0.0214493	0.0112619	1.69747	0.0760441
Vista Alegre	3	0.108931	0.622123	0.2107	0.0109836	0.0101151	1.77592	0.07049
Vista Alegre	4	0.128052	0.75346	0.216409	0.0170437	0.0151781	2.02031	0.0906026
Vista Alegre	5	0.115601	0.721981	0.220013	0.0176446	0.014281	1.88406	0.07727
N109	1	0.0602166	0.404982	0.156925	0.0136765	0.0110109	1.17732	0.0519198
N109	2	0.079097	0.501172	0.197022	0.0145577	0.0115953	1.4474	0.0611063
N109	3	0.0709831	0.475417	0.210943	0.0175359	0.0108976	1.32084	0.0598775
N109	4	0.0945397	0.623053	0.250841	0.0188094	0.0164905	1.83565	0.0705972
N109	5	0.111	0.687095	0.270043	0.0241778	0.011835	1.87386	0.0732164
